# Supplementary material for: Comprehensive Comparative Analyses of Aspidistra Chloroplast Genomes: Insights into Interspecific Plastid Diversity and Phylogeny
Source: Genes (Basel). 2023 Sep 29;14(10):1894. doi: 10.3390/genes14101894 (PMC10606303; doi:10.3390/genes14101894)
Supplement: Supplementary file 1 [file genes-14-01894-s001.zip]

Archive with 1 entries (1 files):
- genes-2604441-supplementary.pdf
